# Supplementary material for: DNA methylation epi-signature is associated with two molecularly and phenotypically distinct clinical subtypes of Phelan-McDermid syndrome
Source: Clin Epigenetics. 2021 Jan 6;13:2. doi: 10.1186/s13148-020-00990-7 (PMC7789817; doi:10.1186/s13148-020-00990-7)
Supplement: Supplementary file 4 — Additional file 4: Table S3. PHMDS DMRs: Details for each DMR listed include: chromosome, start and end, width, number of CpGs, statistical significance (Stouffer and Fisher test), distance to nearest CpG island, distance to nearest gene and where available overlapping gene/s. [file 13148_2020_990_MOESM4_ESM.xlsx]

## Sheet: mapped genes
DMR	Chromosome	Start	End	Width	Number of CpGs	Stouffer	Fisher	Distance to nearest CpG islane	Distance to nearest gene	Overlapping gene
1	chr7	63386226	63387147	922	7	4.40981e-30	1.48102e-27	0	97648
2	chr8	43101403	43102468	1066	4	5.57167e-19	9.91702e-19	0	43432
3	chr18	7011217	7012277	1061	4	1.70057e-14	7.12701e-18	0	0	LAMA1
4	chr1	248814059	248815570	1512	3	2.66125e-18	2.11674e-17	39460	0	OR2T27
5	chr2	121338498	121338607	110	3	7.34517e-18	7.63821e-17	3696	114572
6	chr2	241564473	241564943	471	7	1.37249e-18	2.14199e-16	1562	0	GPR35
7	chr7	63361127	63361617	491	3	9.14552e-15	6.79931e-14	0	123178
8	chr3	35706038	35706161	124	3	1.28691e-14	9.57292e-14	24409	0	ARPP21
9	chr10	44893707	44894102	396	3	5.99117e-12	1.93182e-13	11315	13161
10	chr7	63505714	63506261	548	6	1.31455e-14	2.80538e-13	0	0	ZNF727
11	chr20	2674548	2676474	1927	6	2.34596e-09	1.10691e-11	0	0	EBF4
12	chr19	49000402	49003082	2681	8	6.32504e-13	3.38526e-11	0	0	LMTK3
13	chr8	43131260	43132451	1192	6	6.59433e-09	6.556e-11	0	15133
14	chr22	47797302	47798088	787	3	5.58208e-11	8.3784e-11	187979	218703
15	chr16	1582441	1584516	2076	15	8.74388e-10	3.68704e-10	0	0	TMEM204
16	chr16	1582441	1584516	2076	15	8.74388e-10	3.68704e-10	0	0	IFT140
17	chr7	62514673	62514934	262	4	1.81314e-10	4.00592e-10	0	236735
18	chr7	63560420	63561037	618	4	8.49625e-11	6.33518e-10	0	21492
19	chr17	406137	406501	365	7	8.29173e-11	7.45561e-10	0	5406
20	chr12	34260737	34261116	380	3	5.19213e-10	3.25656e-09	0	79500
21	chr16	1585644	1586043	400	3	2.97836e-09	1.25818e-08	1002	0	TMEM204
22	chr16	1585644	1586043	400	3	2.97836e-09	1.25818e-08	1002	0	IFT140
23	chr20	29963782	29964110	329	3	1.85528e-07	2.42525e-07	98859	855
24	chr7	56297564	56297714	151	4	5.02386e-08	2.56448e-07	0	113473
25	chr1	24866581	24866792	212	3	1.39977e-05	1.93552e-06	4660	3070
26	chr19	30864543	30865486	944	4	4.0247e-07	3.05528e-06	197	0	ZNF536
27	chr1	217306590	217306763	174	3	9.46746e-07	3.48853e-06	981	0	ESRRG
28	chr7	26193032	26193805	774	4	5.44893e-06	3.7431e-06	274	0	NFE2L3
29	chr13	79968174	79968324	151	3	0.000189028	0.000552721	11680	0	RBM26
