# Supplementary material for: DNA methylation epi-signature is associated with two molecularly and phenotypically distinct clinical subtypes of Phelan-McDermid syndrome
Source: Clin Epigenetics. 2021 Jan 6;13:2. doi: 10.1186/s13148-020-00990-7 (PMC7789817; doi:10.1186/s13148-020-00990-7)
Supplement: Supplementary file 6 — Additional file 6: Table S5. Statistical comparison of metabolite profiles. Results of the statistical comparisons for metabolite levels comparing control lymphoblastoid cell lines (LCLs) to the cell lines from individuals with small 22q13 deletions (< 1 Mb) or pathogenic variants of SHANK3 and to the cell lines from the individuals with large deletions. These include mean metabolite levels, p value, and adjusted p value. [file 13148_2020_990_MOESM6_ESM.xlsx]

## Sheet: Sheet1
plate	well	substrate
PM-M1	A01	Negative Control
PM-M1	A02	Negative Control
PM-M1	A03	Negative Control
PM-M1	A04	a-Cyclodextrin
PM-M1	A05	Dextrin
PM-M1	A06	Glycogen
PM-M1	A07	Maltitol
PM-M1	A08	Maltotriose
PM-M1	A09	Maltose
PM-M1	A10	D-Trehalose
PM-M1	A11	D-Cellobiose
PM-M1	A12	Gentiobiose
PM-M1	B01	D-Glucose-6-Phosphate
PM-M1	B02	D-Glucose-1-Phosphate
PM-M1	B03	L-Glucose
PM-M1	B04	D-(+)-Glucose
PM-M1	B05	D-(+)-Glucose
PM-M1	B06	D-(+)-Glucose
PM-M1	B07	3-Methyl Glucose
PM-M1	B08	a-Methyl-D-Glucoside
PM-M1	B09	b-Methyl-D-Glucoside
PM-M1	B10	Salicin
PM-M1	B11	D-Sorbitol
PM-M1	B12	N-Acetyl-D-Glucosamine
PM-M1	C01	D-Glucosaminic Acid
PM-M1	C02	D-Glucuronic Acid
PM-M1	C03	Chondroitin Sulfate C
PM-M1	C04	Mannan
PM-M1	C05	D-Mannose
PM-M1	C06	a-Methyl-D-Mannoside
PM-M1	C07	D-Mannitol
PM-M1	C08	N-Acetyl-D-Mannosamine
PM-M1	C09	D-Melezitose
PM-M1	C10	Sucrose
PM-M1	C11	Palatinose
PM-M1	C12	Turanose
PM-M1	D01	D-Tagatose
PM-M1	D02	L-Sorbose
PM-M1	D03	L-Rhamnose
PM-M1	D04	L-Fucose
PM-M1	D05	D-Fucose
PM-M1	D06	D-Fructose-6-Phosphate
PM-M1	D07	D-Fructose
PM-M1	D08	Stachyose
PM-M1	D09	D-Raffinose
PM-M1	D10	Lactitol
PM-M1	D11	Lactulose
PM-M1	D12	a-D-Lactose
PM-M1	E01	Melibionic Acid
PM-M1	E02	D-Melibiose
PM-M1	E03	D-Galactose
PM-M1	E04	a-Methyl-D-Galactoside
PM-M1	E05	b-Methyl-D-Galactoside
PM-M1	E06	n-acetyl-neuraminic acid
PM-M1	E07	Pectin
PM-M1	E08	Sedoheptulosan
PM-M1	E09	Thymidine
PM-M1	E10	Uridine
PM-M1	E11	Adenosine
PM-M1	E12	Inosine
PM-M1	F01	Adonitol
PM-M1	F02	L-Arabinose
PM-M1	F03	D-Arabinose
PM-M1	F04	b-Methyl-D-Xyloside
PM-M1	F05	Xylitol
PM-M1	F06	m-Inositol
PM-M1	F07	i-Erythritol
PM-M1	F08	1,2-Propanediol
PM-M1	F09	2-Aminoethanol
PM-M1	F10	D,L-a-Glycerol Phosphate
PM-M1	F11	Glycerol
PM-M1	F12	Citric Acid
PM-M1	G01	Tricarballylic Acid
PM-M1	G02	L-Lactic Acid (DL)
PM-M1	G03	Methyl D-Lactate
PM-M1	G04	Methyl Pyruvate
PM-M1	G05	Pyruvic Acid
PM-M1	G06	a-Keto-Glutaric Acid
PM-M1	G07	Succinamic Acid
PM-M1	G08	Succinic Acid
PM-M1	G09	Mono Methyl Succinate
PM-M1	G10	L-Malic Acid
PM-M1	G11	D-Malic Acid
PM-M1	G12	m-Tartaric Acid
PM-M1	H01	Acetoacetic Acid
PM-M1	H02	g-Amino Butyric Acid
PM-M1	H03	a-Keto-Butyric Acid
PM-M1	H04	D,L-a-Hydroxy-Butyric Acid
PM-M1	H05	b-Hydroxy-Butyric Acid
PM-M1	H06	g-Hydroxy-Butyric Acid
PM-M1	H07	Butyric Acid
PM-M1	H08	2,3-Butanediol
PM-M1	H09	3-Hydroxy 2-Butanone
PM-M1	H10	Propionic Acid
PM-M1	H11	Acetic Acid
PM-M1	H12	Hexanoic Acid
PM-M2	A01	Negative Control
PM-M2	A02	Negative Control
PM-M2	A03	Negative Control
PM-M2	A04	Tween 20
PM-M2	A05	Tween 40
PM-M2	A06	Tween 80
PM-M2	A07	Gelatin
PM-M2	A08	L-Alaninamide
PM-M2	A09	L-Alanine
PM-M2	A10	D-Alanine
PM-M2	A11	L-Arginine
PM-M2	A12	L-Asparagine
PM-M2	B01	L-Aspartic Acid
PM-M2	B02	D-Aspartic Acid
PM-M2	B03	L-Glutamic Acid
PM-M2	B04	D-Glutamic Acid
PM-M2	B05	L-Glutamine
PM-M2	B06	Glycine
PM-M2	B07	L-Histidine
PM-M2	B08	L-Homoserine
PM-M2	B09	Hydroxy-L-Proline
PM-M2	B10	L-Isoleucine
PM-M2	B11	L-Leucine
PM-M2	B12	L-Lysine
PM-M2	C01	L-Methionine
PM-M2	C02	L-Ornithine
PM-M2	C03	L-Phenylalanine
PM-M2	C04	L-Proline
PM-M2	C05	L-Serine
PM-M2	C06	D-Serine
PM-M2	C07	L-Threonine
PM-M2	C08	D-Threonine
PM-M2	C09	L-Tryptophan
PM-M2	C10	L-Tyrosine
PM-M2	C11	L-Valine
PM-M2	C12	Ala-Ala
PM-M2	D01	Ala-Arg
PM-M2	D02	Ala-Asn
PM-M2	D03	Ala-Asp
PM-M2	D04	Ala-Glu
PM-M2	D05	Ala-Gln
PM-M2	D06	Ala-Gly
PM-M2	D07	Ala-His
PM-M2	D08	Ala-Ile
PM-M2	D09	Ala-Leu
PM-M2	D10	Ala-Lys
PM-M2	D11	Ala-Met
PM-M2	D12	Ala-Phe
PM-M2	E01	Ala-Pro
PM-M2	E02	Ala-Ser
PM-M2	E03	Ala-Thr
PM-M2	E04	Ala-Trp
PM-M2	E05	Ala-Tyr
PM-M2	E06	Ala-Val
PM-M2	E07	Arg-Ala
PM-M2	E08	Arg-Arg
PM-M2	E09	Arg-Asp
PM-M2	E10	Arg-Gln
PM-M2	E11	Arg-Glu
PM-M2	E12	Arg-Ile
PM-M2	F01	Arg-Leu
PM-M2	F02	Arg-Lys
PM-M2	F03	Arg-Met
PM-M2	F04	Arg-Phe
PM-M2	F05	Arg-Ser
PM-M2	F06	Arg-Trp
PM-M2	F07	Arg-Tyr
PM-M2	F08	Arg-Val
PM-M2	F09	Asn-Glu
PM-M2	F10	Asn-Val
PM-M2	F11	Asp-Ala
PM-M2	F12	Asp-Asp
PM-M2	G01	Asp-Glu
PM-M2	G02	Asp-Gln
PM-M2	G03	Asp-Gly
PM-M2	G04	Asp-Leu
PM-M2	G05	Asp-Lys
PM-M2	G06	Asp-Phe
PM-M2	G07	Asp-Trp
PM-M2	G08	Asp-Val
PM-M2	G09	Glu-Ala
PM-M2	G10	Glu-Asp
PM-M2	G11	Glu-Glu
PM-M2	G12	Glu-Gly
PM-M2	H01	Glu-Ser
PM-M2	H02	Glu-Trp
PM-M2	H03	Glu-Tyr
PM-M2	H04	Glu-Val
PM-M2	H05	Gln-Glu
PM-M2	H06	Gln-Gln
PM-M2	H07	Gln-Gly
PM-M2	H08	Gly-Ala
PM-M2	H09	Gly-Arg
PM-M2	H10	Gly-Asn
PM-M2	H11	Gly-Asp
PM-M2	H12	D-(+)-Glucose
PM-M3	A01	Negative Control
PM-M3	A02	Negative Control
PM-M3	A03	Negative Control
PM-M3	A04	Gly-Gly
PM-M3	A05	Gly-His
PM-M3	A06	Gly-Ile
PM-M3	A07	Gly-Leu
PM-M3	A08	Gly-Lys
PM-M3	A09	Gly-Met
PM-M3	A10	Gly-Phe
PM-M3	A11	Gly-Pro
PM-M3	A12	Gly-Ser
PM-M3	B01	Gly-Thr
PM-M3	B02	Gly-Trp
PM-M3	B03	Gly-Tyr
PM-M3	B04	Gly-Val
PM-M3	B05	His-Ala
PM-M3	B06	His-Asp
PM-M3	B07	His-Glu
PM-M3	B08	His-Gly
PM-M3	B09	His-His
PM-M3	B10	His-Leu
PM-M3	B11	His-Lys
PM-M3	B12	His-Met
PM-M3	C01	His-Pro
PM-M3	C02	His-Ser
PM-M3	C03	His-Trp
PM-M3	C04	His-Tyr
PM-M3	C05	His-Val
PM-M3	C06	Ile-Ala
PM-M3	C07	Ile-Arg
PM-M3	C08	Ile-Asn
PM-M3	C09	Ile-Gln
PM-M3	C10	Ile-Gly
PM-M3	C11	Ile-His
PM-M3	C12	Ile-Ile
PM-M3	D01	Ile-Leu
PM-M3	D02	Ile-Met
PM-M3	D03	Ile-Phe
PM-M3	D04	Ile-Pro
PM-M3	D05	Ile-Ser
PM-M3	D06	Ile-Trp
PM-M3	D07	Ile-Tyr
PM-M3	D08	Ile-Val
PM-M3	D09	Leu-Ala
PM-M3	D10	Leu-Arg
PM-M3	D11	Leu-Asn
PM-M3	D12	Leu-Asp
PM-M3	E01	Leu-Glu
PM-M3	E02	Leu-Gly
PM-M3	E03	Leu-His
PM-M3	E04	Leu-Ile
PM-M3	E05	Leu-Leu
PM-M3	E06	Leu-Met
PM-M3	E07	Leu-Phe
PM-M3	E08	Leu-Pro
PM-M3	E09	Leu-Ser
PM-M3	E10	Leu-Trp
PM-M3	E11	Leu-Tyr
PM-M3	E12	Leu-Val
PM-M3	F01	Lys-Ala
PM-M3	F02	Lys-Arg
PM-M3	F03	Lys-Asp
PM-M3	F04	Lys-Glu
PM-M3	F05	Lys-Gly
PM-M3	F06	Lys-Ile
PM-M3	F07	Lys-Leu
PM-M3	F08	Lys-Lys
PM-M3	F09	Lys-Met
PM-M3	F10	Lys-Phe
PM-M3	F11	Lys-Pro
PM-M3	F12	Lys-Ser
PM-M3	G01	Lys-Thr
PM-M3	G02	Lys-Trp
PM-M3	G03	Lys-Tyr
PM-M3	G04	Lys-Val
PM-M3	G05	Met-Arg
PM-M3	G06	Met-Asp
PM-M3	G07	Met-Gln
PM-M3	G08	Met-Glu
PM-M3	G09	Met-Gly
PM-M3	G10	Met-His
PM-M3	G11	Met-Ile
PM-M3	G12	Met-Leu
PM-M3	H01	Met-Lys
PM-M3	H02	Met-Met
PM-M3	H03	Met-Phe
PM-M3	H04	Met-Pro
PM-M3	H05	Met-Thr
PM-M3	H06	Met-Trp
PM-M3	H07	Met-Tyr
PM-M3	H08	Met-Val
PM-M3	H09	Phe-Ala
PM-M3	H10	Phe-Asp
PM-M3	H11	Phe-Glu
PM-M3	H12	D-(+)-Glucose
PM-M4	A01	Negative Control
PM-M4	A02	Negative Control
PM-M4	A03	Negative Control
PM-M4	A04	Phe-Gly
PM-M4	A05	Phe-Ile
PM-M4	A06	Phe-Met
PM-M4	A07	Phe-Phe
PM-M4	A08	Phe-Pro
PM-M4	A09	Phe-Ser
PM-M4	A10	Phe-Trp
PM-M4	A11	Phe-Tyr
PM-M4	A12	Phe-Val
PM-M4	B01	Pro-Ala
PM-M4	B02	Pro-Arg
PM-M4	B03	Pro-Asn
PM-M4	B04	Pro-Asp
PM-M4	B05	Pro-Glu
PM-M4	B06	Pro-Gln
PM-M4	B07	Pro-Gly
PM-M4	B08	Pro-Hyp
PM-M4	B09	Pro-lle
PM-M4	B10	Pro-Leu
PM-M4	B11	Pro-Lys
PM-M4	B12	Pro-Phe
PM-M4	C01	Pro-Pro
PM-M4	C02	Pro-Ser
PM-M4	C03	Pro-Trp
PM-M4	C04	Pro-Tyr
PM-M4	C05	Pro-Val
PM-M4	C06	Ser-Ala
PM-M4	C07	Ser-Asn
PM-M4	C08	Ser-Asp
PM-M4	C09	Ser-Glu
PM-M4	C10	Ser-Gln
PM-M4	C11	Ser-Gly
PM-M4	C12	Ser-His
PM-M4	D01	Ser-Leu
PM-M4	D02	Ser-Met
PM-M4	D03	Ser-Phe
PM-M4	D04	Ser-Pro
PM-M4	D05	Ser-Ser
PM-M4	D06	Ser-Tyr
PM-M4	D07	Ser-Val
PM-M4	D08	Thr-Ala
PM-M4	D09	Thr-Arg
PM-M4	D10	Thr-Asp
PM-M4	D11	Thr-Glu
PM-M4	D12	Thr-Gln
PM-M4	E01	Thr-Gly
PM-M4	E02	Thr-Leu
PM-M4	E03	Thr-Met
PM-M4	E04	Thr-Phe
PM-M4	E05	Thr-Pro
PM-M4	E06	Thr-Ser
PM-M4	E07	Trp-Ala
PM-M4	E08	Trp-Arg
PM-M4	E09	Trp-Asp
PM-M4	E10	Trp-Glu
PM-M4	E11	Trp-Gly
PM-M4	E12	Trp-Leu
PM-M4	F01	Trp-Lys
PM-M4	F02	Trp-Phe
PM-M4	F03	Trp-Ser
PM-M4	F04	Trp-Trp
PM-M4	F05	Trp-Tyr
PM-M4	F06	Trp-Val
PM-M4	F07	Tyr-Ala
PM-M4	F08	Tyr-Gln
PM-M4	F09	Tyr-Glu
PM-M4	F10	Tyr-Gly
PM-M4	F11	Tyr-His
PM-M4	F12	Tyr-Ile
PM-M4	G01	Tyr-Leu
PM-M4	G02	Tyr-Lys
PM-M4	G03	Tyr-Phe
PM-M4	G04	Tyr-Trp
PM-M4	G05	Tyr-Tyr
PM-M4	G06	Tyr-Val
PM-M4	G07	Val-Ala
PM-M4	G08	Val-Arg
PM-M4	G09	Val-Asn
PM-M4	G10	Val-Asp
PM-M4	G11	Val-Glu
PM-M4	G12	Val-Gln
PM-M4	H01	Val-Gly
PM-M4	H02	Val-His
PM-M4	H03	Val-Ile
PM-M4	H04	Val-Leu
PM-M4	H05	Val-Lys
PM-M4	H06	Val-Met
PM-M4	H07	Val-Phe
PM-M4	H08	Val-Pro
PM-M4	H09	Val-Ser
PM-M4	H10	Val-Tyr
PM-M4	H11	Val-Val
PM-M4	H12	D-(+)-Glucose
PM-M5	A01	Negative Control
PM-M5	A02	Negative Control
PM-M5	A03	Negative Control
PM-M5	A04	Negative Control
PM-M5	A05	NaCl
PM-M5	A06	NaCl
PM-M5	A07	NaCl
PM-M5	A08	NaCl
PM-M5	A09	NaCl
PM-M5	A10	NaCl
PM-M5	A11	NaCl
PM-M5	A12	NaCl
PM-M5	B01	Ammonium Chloride
PM-M5	B02	Ammonium Chloride
PM-M5	B03	Ammonium Chloride
PM-M5	B04	Ammonium Chloride
PM-M5	B05	Sodium Selenite
PM-M5	B06	Sodium Selenite
PM-M5	B07	Sodium Selenite
PM-M5	B08	Sodium Selenite
PM-M5	B09	Potassium Chloride
PM-M5	B10	Potassium Chloride
PM-M5	B11	Potassium Chloride
PM-M5	B12	Potassium Chloride
PM-M5	C01	Calcium Choride
PM-M5	C02	Calcium Choride
PM-M5	C03	Calcium Choride
PM-M5	C04	Calcium Choride
PM-M5	C05	Manganese Chloride
PM-M5	C06	Manganese Chloride
PM-M5	C07	Manganese Chloride
PM-M5	C08	Manganese Chloride
PM-M5	C09	Zinc Chloride
PM-M5	C10	Zinc Chloride
PM-M5	C11	Zinc Chloride
PM-M5	C12	Zinc Chloride
PM-M5	D01	Copper (II) Chloride
PM-M5	D02	Copper (II) Chloride
PM-M5	D03	Copper (II) Chloride
PM-M5	D04	Copper (II) Chloride
PM-M5	D05	Cobalt Chloride
PM-M5	D06	Cobalt Chloride
PM-M5	D07	Cobalt Chloride
PM-M5	D08	Cobalt Chloride
PM-M5	D09	Iodine
PM-M5	D10	Iodine
PM-M5	D11	Iodine
PM-M5	D12	Iodine
PM-M5	E01	Sodium Phosphate
PM-M5	E02	Sodium Phosphate
PM-M5	E03	Sodium Phosphate
PM-M5	E04	Sodium Phosphate
PM-M5	E05	Sodium Sulfate
PM-M5	E06	Sodium Sulfate
PM-M5	E07	Sodium Sulfate
PM-M5	E08	Sodium Sulfate
PM-M5	E09	Sodium Molybdate
PM-M5	E10	Sodium Molybdate
PM-M5	E11	Sodium Molybdate
PM-M5	E12	Sodium Molybdate
PM-M5	F01	Sodium Tungstate
PM-M5	F02	Sodium Tungstate
PM-M5	F03	Sodium Tungstate
PM-M5	F04	Sodium Tungstate
PM-M5	F05	Sodium Orthovanadate
PM-M5	F06	Sodium Orthovanadate
PM-M5	F07	Sodium Orthovanadate
PM-M5	F08	Sodium Orthovanadate
PM-M5	F09	Potassium Chromate
PM-M5	F10	Potassium Chromate
PM-M5	F11	Potassium Chromate
PM-M5	F12	Potassium Chromate
PM-M5	G01	Sodium Pyrophosphate
PM-M5	G02	Sodium Pyrophosphate
PM-M5	G03	Sodium Pyrophosphate
PM-M5	G04	Sodium Pyrophosphate
PM-M5	G05	Sodium Nitrate
PM-M5	G06	Sodium Nitrate
PM-M5	G07	Sodium Nitrate
PM-M5	G08	Sodium Nitrate
PM-M5	G09	Sodium Nitrite
PM-M5	G10	Sodium Nitrite
PM-M5	G11	Sodium Nitrite
PM-M5	G12	Sodium Nitrite
PM-M5	H01	Lithium Chloride
PM-M5	H02	Lithium Chloride
PM-M5	H03	Lithium Chloride
PM-M5	H04	Lithium Chloride
PM-M5	H05	Ferric Chloride
PM-M5	H06	Ferric Chloride
PM-M5	H07	Ferric Chloride
PM-M5	H08	Ferric Chloride
PM-M5	H09	Magnesium Chloride
PM-M5	H10	Magnesium Chloride
PM-M5	H11	Magnesium Chloride
PM-M5	H12	Magnesium Chloride
PM-M6	A01	Negative Control
PM-M6	A02	Negative Control
PM-M6	A03	Negative Control
PM-M6	A04	Negative Control
PM-M6	A05	Negative Control
PM-M6	A06	Negative Control
PM-M6	A07	Dibutyryl-cAMP
PM-M6	A08	Dibutyryl-cAMP
PM-M6	A09	Dibutyryl-cAMP
PM-M6	A10	Dibutyryl-cAMP
PM-M6	A11	Dibutyryl-cAMP
PM-M6	A12	Dibutyryl-cAMP
PM-M6	B01	3-Isobutyl-1-Methylxanthine
PM-M6	B02	3-Isobutyl-1-Methylxanthine
PM-M6	B03	3-Isobutyl-1-Methylxanthine
PM-M6	B04	3-Isobutyl-1-Methylxanthine
PM-M6	B05	3-Isobutyl-1-Methylxanthine
PM-M6	B06	3-Isobutyl-1-Methylxanthine
PM-M6	B07	Caffeine
PM-M6	B08	Caffeine
PM-M6	B09	Caffeine
PM-M6	B10	Caffeine
PM-M6	B11	Caffeine
PM-M6	B12	Caffeine
PM-M6	C01	Epinephrine
PM-M6	C02	Epinephrine
PM-M6	C03	Epinephrine
PM-M6	C04	Epinephrine
PM-M6	C05	Epinephrine
PM-M6	C06	Epinephrine
PM-M6	C07	Norepinephrine
PM-M6	C08	Norepinephrine
PM-M6	C09	Norepinephrine
PM-M6	C10	Norepinephrine
PM-M6	C11	Norepinephrine
PM-M6	C12	Norepinephrine
PM-M6	D01	L-Leucine
PM-M6	D02	L-Leucine
PM-M6	D03	L-Leucine
PM-M6	D04	L-Leucine
PM-M6	D05	L-Leucine
PM-M6	D06	L-Leucine
PM-M6	D07	Creatine
PM-M6	D08	Creatine
PM-M6	D09	Creatine
PM-M6	D10	Creatine
PM-M6	D11	Creatine
PM-M6	D12	Creatine
PM-M6	E01	Triiodothyronine
PM-M6	E02	Triiodothyronine
PM-M6	E03	Triiodothyronine
PM-M6	E04	Triiodothyronine
PM-M6	E05	Triiodothyronine
PM-M6	E06	Triiodothyronine
PM-M6	E07	Thyroxine
PM-M6	E08	Thyroxine
PM-M6	E09	Thyroxine
PM-M6	E10	Thyroxine
PM-M6	E11	Thyroxine
PM-M6	E12	Thyroxine
PM-M6	F01	Dexamethasone
PM-M6	F02	Dexamethasone
PM-M6	F03	Dexamethasone
PM-M6	F04	Dexamethasone
PM-M6	F05	Dexamethasone
PM-M6	F06	Dexamethasone
PM-M6	F07	Hydrocortisone
PM-M6	F08	Hydrocortisone
PM-M6	F09	Hydrocortisone
PM-M6	F10	Hydrocortisone
PM-M6	F11	Hydrocortisone
PM-M6	F12	Hydrocortisone
PM-M6	G01	Progesterone
PM-M6	G02	Progesterone
PM-M6	G03	Progesterone
PM-M6	G04	Progesterone
PM-M6	G05	Progesterone
PM-M6	G06	Progesterone
PM-M6	G07	beta-Estradiol
PM-M6	G08	beta-Estradiol
PM-M6	G09	beta-Estradiol
PM-M6	G10	beta-Estradiol
PM-M6	G11	beta-Estradiol
PM-M6	G12	beta-Estradiol
PM-M6	H01	4,5-a-Dihydrotestosterone
PM-M6	H02	4,5-a-Dihydrotestosterone
PM-M6	H03	4,5-a-Dihydrotestosterone
PM-M6	H04	4,5-a-Dihydrotestosterone
PM-M6	H05	4,5-a-Dihydrotestosterone
PM-M6	H06	4,5-a-Dihydrotestosterone
PM-M6	H07	Aldosterone
PM-M6	H08	Aldosterone
PM-M6	H09	Aldosterone
PM-M6	H10	Aldosterone
PM-M6	H11	Aldosterone
PM-M6	H12	Aldosterone
PM-M7	A01	Negative Control
PM-M7	A02	Negative Control
PM-M7	A03	Negative Control
PM-M7	A04	Negative Control
PM-M7	A05	Negative Control
PM-M7	A06	Negative Control
PM-M7	A07	Insulin
PM-M7	A08	Insulin
PM-M7	A09	Insulin
PM-M7	A10	Insulin
PM-M7	A11	Insulin
PM-M7	A12	Insulin
PM-M7	B01	Resistin
PM-M7	B02	Resistin
PM-M7	B03	Resistin
PM-M7	B04	Resistin
PM-M7	B05	Resistin
PM-M7	B06	Resistin
PM-M7	B07	Glucagon
PM-M7	B08	Glucagon
PM-M7	B09	Glucagon
PM-M7	B10	Glucagon
PM-M7	B11	Glucagon
PM-M7	B12	Glucagon
PM-M7	C01	Ghrelin
PM-M7	C02	Ghrelin
PM-M7	C03	Ghrelin
PM-M7	C04	Ghrelin
PM-M7	C05	Ghrelin
PM-M7	C06	Ghrelin
PM-M7	C07	Leptin
PM-M7	C08	Leptin
PM-M7	C09	Leptin
PM-M7	C10	Leptin
PM-M7	C11	Leptin
PM-M7	C12	Leptin
PM-M7	D01	Gastrin
PM-M7	D02	Gastrin
PM-M7	D03	Gastrin
PM-M7	D04	Gastrin
PM-M7	D05	Gastrin
PM-M7	D06	Gastrin
PM-M7	D07	Exendin-3
PM-M7	D08	Exendin-3
PM-M7	D09	Exendin-3
PM-M7	D10	Exendin-3
PM-M7	D11	Exendin-3
PM-M7	D12	Exendin-3
PM-M7	E01	hGH (Somatotropin)
PM-M7	E02	hGH (Somatotropin)
PM-M7	E03	hGH (Somatotropin)
PM-M7	E04	hGH (Somatotropin)
PM-M7	E05	hGH (Somatotropin)
PM-M7	E06	hGH (Somatotropin)
PM-M7	E07	IGF-I
PM-M7	E08	IGF-I
PM-M7	E09	IGF-I
PM-M7	E10	IGF-I
PM-M7	E11	IGF-I
PM-M7	E12	IGF-I
PM-M7	F01	FGF-1 (aFGF)
PM-M7	F02	FGF-1 (aFGF)
PM-M7	F03	FGF-1 (aFGF)
PM-M7	F04	FGF-1 (aFGF)
PM-M7	F05	FGF-1 (aFGF)
PM-M7	F06	FGF-1 (aFGF)
PM-M7	F07	PDGF-AB
PM-M7	F08	PDGF-AB
PM-M7	F09	PDGF-AB
PM-M7	F10	PDGF-AB
PM-M7	F11	PDGF-AB
PM-M7	F12	PDGF-AB
PM-M7	G01	IL-1beta
PM-M7	G02	IL-1beta
PM-M7	G03	IL-1beta
PM-M7	G04	IL-1beta
PM-M7	G05	IL-1beta
PM-M7	G06	IL-1beta
PM-M7	G07	IL-2
PM-M7	G08	IL-2
PM-M7	G09	IL-2
PM-M7	G10	IL-2
PM-M7	G11	IL-2
PM-M7	G12	IL-2
PM-M7	H01	IL-6
PM-M7	H02	IL-6
PM-M7	H03	IL-6
PM-M7	H04	IL-6
PM-M7	H05	IL-6
PM-M7	H06	IL-6
PM-M7	H07	IL-8
PM-M7	H08	IL-8
PM-M7	H09	IL-8
PM-M7	H10	IL-8
PM-M7	H11	IL-8
PM-M7	H12	IL-8
PM-M8	A01	Negative Control
PM-M8	A02	Negative Control
PM-M8	A03	Negative Control
PM-M8	A04	Negative Control
PM-M8	A05	Negative Control
PM-M8	A06	Negative Control
PM-M8	A07	(Arg8) - Vasopressin
PM-M8	A08	(Arg8) - Vasopressin
PM-M8	A09	(Arg8) - Vasopressin
PM-M8	A10	(Arg8) - Vasopressin
PM-M8	A11	(Arg8) - Vasopressin
PM-M8	A12	(Arg8) - Vasopressin
PM-M8	B01	Parathyroid Hormone
PM-M8	B02	Parathyroid Hormone
PM-M8	B03	Parathyroid Hormone
PM-M8	B04	Parathyroid Hormone
PM-M8	B05	Parathyroid Hormone
PM-M8	B06	Parathyroid Hormone
PM-M8	B07	Prolactin
PM-M8	B08	Prolactin
PM-M8	B09	Prolactin
PM-M8	B10	Prolactin
PM-M8	B11	Prolactin
PM-M8	B12	Prolactin
PM-M8	C01	Calcitonin
PM-M8	C02	Calcitonin
PM-M8	C03	Calcitonin
PM-M8	C04	Calcitonin
PM-M8	C05	Calcitonin
PM-M8	C06	Calcitonin
PM-M8	C07	Calcitriol (1a,25-dihydroxyvitamin D3)
PM-M8	C08	Calcitriol (1a,25-dihydroxyvitamin D3)
PM-M8	C09	Calcitriol (1a,25-dihydroxyvitamin D3)
PM-M8	C10	Calcitriol (1a,25-dihydroxyvitamin D3)
PM-M8	C11	Calcitriol (1a,25-dihydroxyvitamin D3)
PM-M8	C12	Calcitriol (1a,25-dihydroxyvitamin D3)
PM-M8	D01	Luteinizing Hormone (LH)
PM-M8	D02	Luteinizing Hormone (LH)
PM-M8	D03	Luteinizing Hormone (LH)
PM-M8	D04	Luteinizing Hormone (LH)
PM-M8	D05	Luteinizing Hormone (LH)
PM-M8	D06	Luteinizing Hormone (LH)
PM-M8	D07	Luteinizing Hormone Releasing Hormone (LH-RH)
PM-M8	D08	Luteinizing Hormone Releasing Hormone (LH-RH)
PM-M8	D09	Luteinizing Hormone Releasing Hormone (LH-RH)
PM-M8	D10	Luteinizing Hormone Releasing Hormone (LH-RH)
PM-M8	D11	Luteinizing Hormone Releasing Hormone (LH-RH)
PM-M8	D12	Luteinizing Hormone Releasing Hormone (LH-RH)
PM-M8	E01	Chorionic Gonadotropin Human (HCG)
PM-M8	E02	Chorionic Gonadotropin Human (HCG)
PM-M8	E03	Chorionic Gonadotropin Human (HCG)
PM-M8	E04	Chorionic Gonadotropin Human (HCG)
PM-M8	E05	Chorionic Gonadotropin Human (HCG)
PM-M8	E06	Chorionic Gonadotropin Human (HCG)
PM-M8	E07	Adrenocorticotropic Hormone Human (ACTH)
PM-M8	E08	Adrenocorticotropic Hormone Human (ACTH)
PM-M8	E09	Adrenocorticotropic Hormone Human (ACTH)
PM-M8	E10	Adrenocorticotropic Hormone Human (ACTH)
PM-M8	E11	Adrenocorticotropic Hormone Human (ACTH)
PM-M8	E12	Adrenocorticotropic Hormone Human (ACTH)
PM-M8	F01	Thyrotropic Hormone (TSH)
PM-M8	F02	Thyrotropic Hormone (TSH)
PM-M8	F03	Thyrotropic Hormone (TSH)
PM-M8	F04	Thyrotropic Hormone (TSH)
PM-M8	F05	Thyrotropic Hormone (TSH)
PM-M8	F06	Thyrotropic Hormone (TSH)
PM-M8	F07	Thyrotropin Releasing Hormone acetate salt (TRH)
PM-M8	F08	Thyrotropin Releasing Hormone acetate salt (TRH)
PM-M8	F09	Thyrotropin Releasing Hormone acetate salt (TRH)
PM-M8	F10	Thyrotropin Releasing Hormone acetate salt (TRH)
PM-M8	F11	Thyrotropin Releasing Hormone acetate salt (TRH)
PM-M8	F12	Thyrotropin Releasing Hormone acetate salt (TRH)
PM-M8	G01	IFN-gamma
PM-M8	G02	IFN-gamma
PM-M8	G03	IFN-gamma
PM-M8	G04	IFN-gamma
PM-M8	G05	IFN-gamma
PM-M8	G06	IFN-gamma
PM-M8	G07	TNF-alpha
PM-M8	G08	TNF-alpha
PM-M8	G09	TNF-alpha
PM-M8	G10	TNF-alpha
PM-M8	G11	TNF-alpha
PM-M8	G12	TNF-alpha
PM-M8	H01	Adenosine
PM-M8	H02	Adenosine
PM-M8	H03	Adenosine
PM-M8	H04	Adenosine
PM-M8	H05	Adenosine
PM-M8	H06	Adenosine
PM-M8	H07	Gly-His-Lys acetate salt
PM-M8	H08	Gly-His-Lys acetate salt
PM-M8	H09	Gly-His-Lys acetate salt
PM-M8	H10	Gly-His-Lys acetate salt
PM-M8	H11	Gly-His-Lys acetate salt
PM-M8	H12	Gly-His-Lys acetate salt
